# Supplementary material for: Exploration of the omics evidence landscape: adding qualitative labels to predicted protein-protein interactions
Source: Genome Biol. 2007 Sep 19;8(9):R197. doi: 10.1186/gb-2007-8-9-r197 (PMC2375035; doi:10.1186/gb-2007-8-9-r197)
Supplement: Additional date file 1 — This correlation matrix provides the correlation between the gene pair scores of all pairs of omics datasets. For each pair of datasets, the correlations are based on gene pairs that are present in both datasets. High values in this matrix show that the scores in omics datasets can not be used as independent variables in a multivariate logistic regression. [file gb-2007-8-9-r197-S1.txt]

	CoExp	ChIP-chip	ChIP-chip*CoExp	CoExp4Sp	CoExp2Sp	CoExpPar	GenNeigh	CoOcc	GenInt	Y2H	Gavin	Krogan Gavin+Krogan
CoExp	1	0.0746661	0.5772012	0.1740853	0.3997533	0.2725495	0.1165586	0.2360143	0.1053656	0.1679579	0.08328215	0.04240941	0.08144287	
ChIP-chip	0.0746661	1	0.8388779	0.07987785	0.04359309	0.1277412	0.009521365	-0.01770136	0.07606914	0.1019319	0.01109807	0.006918731	0.01311079	
ChIP-chip&CoExp	0.5772012	0.8388779	1	0.2282804	0.2955207	0.2421897	0.1641944	0.1684115	0.1360726	0.3296406	0.08345686	0.0454386	0.08628702	
CoExp4Sp	0.1740853	0.07987785	0.2282804	1	0.2472222	0.05694231	0.2762433	-0.05640891	0.1520981	-0.06218108	0.1895343	0.1157147	0.1857463	
CoExp2Sp	0.3997533	0.04359309	0.2955207	0.2472222	1	0.2911417	0.1654552	0.2281469	0.06679263	0.1423834	0.1345590	0.07401552	0.1360416	
CoExpPar	0.2725495	0.1277412	0.2421897	0.05694231	0.2911417	1	0.04473365	-0.02801142	0.05512932	0.08117517	0.04209639	0.02211094	0.0395321	
GenNeigh	0.1165586	0.009521365	0.1641944	0.2762433	0.1654552	0.04473365	1	0.4430972	0.0683884	-0.1298956	0.3646088	0.1708842	0.3548517	
CoOcc	0.2360143	-0.01770136	0.1684115	-0.05640891	0.2281469	-0.02801142	0.4430972	1	0.06162	-0.2802307	0.1550969	0.07880875	0.1549751	
GenInt	0.1053656	0.07606914	0.1360726	0.1520981	0.06679263	0.05512932	0.0683884	0.06162	1	0.1178932	0.3245366	0.2773636	0.3606081	
Y2H	0.1679579	0.1019319	0.3296406	-0.06218108	0.1423834	0.08117517	-0.1298956	-0.2802307	0.1178932	1	0.2076655	0.2297789	0.224691	
Gavin	0.08328215	0.01109807	0.08345686	0.1895343	0.1345590	0.04209639	0.3646088	0.1550969	0.3245366	0.2076655	1	0.483423	0.8553913	
Krogan	0.04240941	0.006918731	0.0454386	0.1157147	0.07401552	0.02211094	0.1708842	0.07880875	0.2773636	0.2297789	0.483423	1	0.8669336	
Gavin+Krogan	0.08144287	0.01311079	0.08628702	0.1857463	0.1360416	0.0395321	0.3548517	0.1549751	0.3606081	0.224691	0.8553913	0.8669336	1
